# Supplementary material for: A community-based cross-sectional study of dietary composition and associated factors among tuberculosis patients in China
Source: Sci Rep. 2024 Feb 1;14:2676. doi: 10.1038/s41598-024-53146-5 (PMC10834478; doi:10.1038/s41598-024-53146-5)
Supplement: Supplementary file 1 — Supplementary Information. [file 41598_2024_53146_MOESM1_ESM.xlsx]

## Sheet: zydata
Survey area	Body Mass Index (BMI) Grouping	Insufficient animal food (fish, poultry, eggs and meat)	Age grouping	Pathogenetic findings	Grouping of unilateral and bilateral lung lesions	Grouping of the number of lung fields affected by the lesion	Is there a pulmonary cavitary lesion?	Are you a vegetarian?	Have you heard of the Dietary Guidelines for Residents?	How many meals a day do you usually eat?	Food preparation	educational status	marital status	Are you employed	Diagnostic history of other chronic diseases	Drinking group	Smoking status	Average daily physical activity time	Therapeutic Category	Food sources of fat:Animal food composition ratio	Food sources of fat:Plant food composition ratio	Dietary sources of protein: cereal composition ratio	Dietary sources of protein: legume composition ratio	Dietary sources of protein: animal food composition ratio	Dietary sources of protein: otherl foods composition ratio	Nutrient sources of energy: Inadequate composition of protein energy supply	Nutrient sources of energy: Inadequate composition of fat energy supply	Nutrient sources of energy: Inadequate composition of carbohydrate energy supply	protein energy composition ratio	fat energy composition ratio	carbohydrate-supply ratio	Staple food intake (g)	Whole grain and miscellaneous beans intake (g)	Tubers intake (g)	Legumes and nuts intake (g)	Vegetables intake (g)	Fruits intake (g)	Milk and milk products intake (g)	Animal (fish, poultry, meat and eggs) food intake (g)
1	3	1	3	1	0	1	2	2	1	2	1	1	1	1	0	2	1	3	0	0.292055	0.707945	0.542943	0.0527899	0.28884	0.115427	0	1	0	0.126605	0.202067	0.599089	419.704	218.06	200	27.3699	150	7.12329	0	30.9589
1	2	1	2	1	0	1	2	1	2	2	1	1	2	1	0	2	3	2	0	0	1	0.836049	0	0	0.163951	1	1	0	0.110389	0.0894481	0.782216	700	500	200	0	100	0	0	78.3562
1	2	1	1	1	0	1	2	2	1	3	1	2	2	2	0	2	1	2	0	0.172259	0.827741	0.766097	0.123266	0	0.110637	1	1	0	0.115554	0.129329	0.715072	619.397	289.151	300	17.3973	200	72.5479	0	64.9863
1	2	1	3	1	0	1	2	2	2	2	1	1	1	1	0	2	2	3	0	0	1	0.788352	0.0383523	0	0.173295	1	1	0	0.0908059	0.165913	0.643165	180.055	116.493	56.9863	2.9589	51.2877	0	0	2.63014
1	2	1	1	1	0	1	2	2	1	3	1	2	1	1	0	2	1	2	0	0.246548	0.753452	0.639389	0.076362	0.172327	0.111922	0	1	0	0.133705	0.134524	0.715675	586.619	245.304	300	39.3205	200	100	0	26.3014
1	1	1	1	1	0	1	2	2	2	3	2	2	2	1	0	1	3	1	0	0.436468	0.563532	0.753895	0	0.1469	0.0992051	1	1	0	0.0955748	0.196242	0.644256	89.6438	38.3562	51.2877	5.69863	42.7397	0	56.9863	19.9452
1	1	1	1	1	0	1	2	2	1	3	2	2	2	2	0	2	1	1	0	0.46764	0.53236	0.453744	0.0607466	0.297705	0.187804	1	1	0	0.114605	0.273434	0.550941	227.359	106.564	100	81.7753	71.2329	28.4932	220	74.2466
1	2	1	2	1	0	1	2	2	1	3	1	2	1	1	0	1	3	2	0	0	1	0.640982	0.195091	0	0.163927	0	1	0	0.127503	0.137006	0.742183	383.425	168.411	200	95.863	106.849	12.274	0	67.5342
1	3	1	1	1	0	1	2	2	2	3	1	1	1	1	0	1	2	1	0	0.226735	0.773265	0.693911	0.0397265	0.204494	0.0618691	1	1	1	0.0937032	0.309001	0.46577	229.479	123.178	71.2329	19.9452	22.6849	0	0	36.1644
1	2	1	1	1	0	1	2	1	2	2	1	2	2	1	0	2	1	1	0	0	1	0.675253	0.165593	0	0.159154	1	1	0	0.112506	0.147888	0.681762	119.671	85.4795	34.1918	0	71.2329	0	0	0
1	1	1	1	1	0	1	2	2	1	3	2	2	2	2	0	2	1	1	0	0	1	0.874801	0	0	0.125199	1	1	0	0.0885175	0.182242	0.599182	364.685	160.74	200	4.27397	200	23.3425	0	13.3699
1	2	1	2	1	0	1	2	2	1	2	1	1	1	1	0	1	3	3	0	0	1	0.531401	0.105537	0	0.363062	1	1	0	0.111266	0.146866	0.719321	618.74	117.863	500	12.5753	200	10.8493	0	20.8219
1	2	1	3	1	0	1	2	1	2	2	1	2	1	1	1	2	1	2	0	0	1	0.926921	0	0	0.073079	1	1	0	0.0954852	0.160081	0.642998	215.562	137.205	78.3562	22.7945	106.849	0	0	21.3699
1	1	1	2	1	0	1	2	1	2	2	1	2	1	1	1	2	2	2	1	0.354545	0.645455	0.612686	0.0444896	0.217999	0.124825	0	1	0	0.132669	0.15746	0.687409	671.233	471.233	200	106.849	142.466	19.726	0	51.2877
1	2	1	1	1	0	1	2	2	2	2	1	1	1	2	0	2	3	1	0	0.165953	0.834047	0.474319	0.27073	0.157797	0.0971535	1	1	1	0.104661	0.263314	0.487522	276.384	156.712	85.4795	8.54795	71.2329	54.137	0	8.54795
1	2	0	2	1	0	1	2	2	1	2	1	2	1	1	0	1	2	3	0	0.436836	0.563164	0.608434	0.134538	0.176707	0.0803213	1	1	0	0.100317	0.247566	0.578335	271.712	168.288	100	60	100	72.5479	0	133.315
1	2	1	1	1	0	1	2	2	1	2	2	1	1	1	0	1	3	3	0	0	1	0.846061	0.101824	0	0.0521147	1	1	1	0.0756942	0.319883	0.464831	740.504	313.545	400	30.7726	250	14.7945	14.2466	74.5753
1	2	1	1	1	0	1	2	1	1	2	1	2	2	1	0	2	1	2	0	0	1	0.783476	0	0	0.216524	1	1	0	0.0876425	0.0941723	0.78468	866.986	366.986	500	66.9863	200	20.4932	0	100
1	2	1	2	2	0	1	2	2	1	3	1	2	1	1	0	2	1	3	0	0	1	0.637471	0.101322	0	0.261208	1	1	0	0.095323	0.189027	0.657306	731.808	522.849	150	152.608	150	43.726	47.0137	53.9452
1	2	1	1	1	0	1	2	2	2	3	1	2	1	1	0	2	2	1	0	0.661961	0.338039	0.378571	0.0367347	0.477551	0.107143	0	0	1	0.126647	0.378588	0.433262	179.507	133.918	45.589	65.5342	71.2329	14.2466	0	72.5479
1	2	1	2	1	0	1	2	1	2	2	1	2	1	2	0	2	1	2	0	0	1	0.80832	0.0947867	0	0.0968931	1	1	0	0.10379	0.175816	0.630257	143.89	72.6575	71.2329	0	34.1918	0	0	28.4932
1	3	1	2	1	0	1	2	2	2	2	1	2	2	1	0	1	2	1	0	0.24291	0.75709	0.68824	0.141778	0.0831025	0.0868799	1	1	0	0.104868	0.218873	0.589964	256.11	163.836	71.2329	25.6438	82.6301	42.7397	0	28.4932
1	2	1	2	1	0	1	2	2	2	2	1	2	1	1	0	1	3	2	0	0.508941	0.491059	0.738225	0.118207	0.0896739	0.0538949	0	1	0	0.130085	0.139832	0.741627	253.589	168.11	85.4795	19.9452	118.247	0	0	22.7945
1	1	1	3	1	0	1	2	2	1	3	1	1	1	1	0	2	2	2	0	0.30163	0.69837	0.717864	0	0.219372	0.062764	1	1	0	0.117135	0.169859	0.656686	639.658	339.658	300	38.4932	150	0	2.84932	53.7808
1	2	0	1	1	0	1	2	2	1	2	1	2	2	2	0	2	2	2	0	0	1	0.853719	0.0345935	0	0.111688	1	1	0	0.112309	0.123457	0.726496	786.334	273.677	500	51.0959	71.2329	21.3699	0	122.795
1	2	1	3	1	0	1	2	1	1	3	1	1	2	1	1	2	1	3	0	0	1	0.720391	0.21582	0	0.0637891	1	1	0	0.120756	0.190508	0.69316	171.699	154.603	0	28.4932	250	0	0	0
1	2	1	1	1	0	1	2	2	2	3	2	2	2	2	0	2	1	1	0	0.0529934	0.947007	0.9085	0	0.0171562	0.0743436	1	1	0	0.0916176	0.18095	0.612768	296.329	133.918	128.219	60	68.3836	0	56.9863	25.6438
1	2	1	1	1	0	1	2	2	2	2	1	2	1	2	0	1	2	1	0	0.308876	0.691124	0.474274	0.151383	0.232792	0.14155	0	1	1	0.122592	0.305196	0.490311	200.877	121.096	71.2329	5.69863	71.2329	34.1918	56.9863	115.397
1	3	1	1	1	0	1	2	2	2	2	1	1	1	1	0	2	1	2	0	0.133376	0.866624	0.764886	0.0411862	0.0855495	0.108378	1	1	0	0.118921	0.144094	0.692099	900	600	300	750	400	0	0	34.5205
1	2	1	1	1	0	1	2	2	1	3	1	2	1	1	0	1	1	2	0	0.334404	0.665596	0.727011	0	0.125607	0.147382	1	1	0	0.12053	0.117593	0.758534	538.411	326.247	200	85	150	42.7397	62.6849	98.5479
1	2	1	3	1	0	1	2	1	1	2	1	1	1	1	0	2	1	2	0	0	1	0.724551	0.116434	0	0.159015	1	1	0	0.104847	0.154787	0.673759	435.945	178.712	250	13.2877	42.7397	42.7397	0	100
1	2	1	1	1	0	1	2	2	2	3	1	2	2	2	0	2	1	1	0	0.319717	0.680283	0.48739	0.0500489	0.335093	0.127468	0	1	0	0.147981	0.240471	0.570834	193.753	165.26	28.4932	11.3973	92.6027	0	0	76.1644
1	3	1	2	1	0	1	2	2	1	2	1	1	1	1	0	1	1	3	0	0	1	0.813366	0.069246	0	0.117388	1	1	0	0.117409	0.102238	0.770064	736.247	632.137	100	26.2466	50	50	0	85.0685
1	2	1	1	1	0	1	2	1	2	3	1	2	2	2	0	2	1	1	0	0.09758	0.90242	0.642829	0.104887	0.150179	0.102106	1	1	0	0.102768	0.227671	0.549404	111.671	81.2055	28.4932	21.3699	74.0822	21.3699	85.4795	21.3699
1	2	1	1	1	0	1	2	2	1	3	2	2	2	1	0	2	1	2	0	0.371383	0.628617	0.254979	0.125893	0.40342	0.215708	0	1	0	0.146143	0.262314	0.559006	177.233	127.233	50	23	106.849	71.2329	0	90.3288
1	2	1	1	1	0	1	2	2	1	3	2	2	1	1	1	2	1	3	1	0	1	0.853211	0.029608	0	0.117181	1	1	0	0.10591	0.117466	0.730991	288	188	100	102.849	100	21.3699	0.657534	57.7808
1	2	0	2	1	0	2	2	2	1	2	1	2	1	1	0	2	2	1	0	0.472214	0.527786	0.850498	0	0.0598007	0.089701	1	0	1	0.0446804	0.454631	0.286177	345.151	168.849	150	29.3699	106.849	71.2329	0	142.055
1	1	1	1	1	0	2	2	2	2	3	2	2	1	2	0	2	1	3	0	0.211397	0.788603	0.721458	0	0.125737	0.152805	1	1	0	0.111427	0.201596	0.620331	227.945	142.466	85.4795	12.8219	64.1096	56.9863	0	32.7671
1	1	1	1	1	0	2	2	2	2	3	1	2	2	2	0	1	1	1	0	0.467423	0.532577	0.543033	0.0266338	0.408138	0.0221948	0	1	0	0.14089	0.206596	0.574572	92.7123	87.4521	0	12.8219	200	0	85.4795	31.3425
1	3	1	1	1	0	1	2	2	1	3	1	2	1	1	0	1	3	3	0	0.337961	0.662039	0.84224	0	0.0766729	0.0810874	1	1	0	0.109474	0.151519	0.696511	420.055	328.877	76.9315	152.603	700	86.8493	21.6986	88.8767
1	2	1	1	1	0	1	2	1	1	3	1	2	2	1	0	2	1	1	0	0	1	0.459859	0.325947	0	0.214194	1	1	0	0.1101	0.129434	0.742594	346.247	228.493	100	45.0411	200	100	21.6986	14.2466
1	1	1	1	1	0	1	2	2	2	2	1	2	2	2	0	2	1	1	0	0.114127	0.885873	0.575887	0.153191	0.093617	0.177305	1	1	1	0.0638303	0.319428	0.389591	84.0548	62.6849	21.3699	5.69863	59.8356	106.849	0	22.0274
1	1	1	1	1	0	1	1	2	2	2	1	2	1	1	0	1	3	1	0	0.112867	0.887133	0.73933	0.0265923	0.124097	0.10998	1	1	0	0.108426	0.171605	0.62991	206.685	121.205	85.4795	2.84932	42.7397	0	0	18.5205
1	3	1	1	1	0	1	2	2	1	2	1	2	2	2	0	2	1	2	0	0	1	0.863779	0.0529749	0	0.0832463	1	1	0	0.115003	0.0758349	0.812855	713.753	433.973	200	18.5205	71.2329	14.9041	34.1918	27.6164
1	2	1	1	1	0	1	2	2	2	3	2	2	2	2	0	2	1	1	0	0.296501	0.703499	0.786799	0.0170814	0.121468	0.074652	1	1	0	0.11768	0.146644	0.697247	252.164	96.8767	142.466	27.0685	56.9863	35.6164	113.973	34.1918
1	2	1	1	1	0	1	2	2	2	3	2	2	2	2	0	2	1	1	0	0.264055	0.735945	0.671483	0	0.216745	0.111772	1	1	0	0.0958188	0.208104	0.588921	222.795	141.041	71.2329	14.2466	56.9863	9.86301	0	68.3836
1	1	0	1	1	0	1	1	2	2	2	1	2	1	1	0	1	2	2	0	0.426316	0.573684	0.27416	0.00793107	0.258494	0.459414	0	0	1	0.122785	0.454196	0.372334	632.082	350	213.699	0	223.562	170.959	0	142.466
1	3	1	1	1	0	1	2	2	2	2	1	2	2	1	0	1	2	1	0	0.381365	0.618635	0.626998	0.0838366	0.117229	0.171936	0	1	0	0.121403	0.22767	0.617928	296.329	225.096	71.2329	28.4932	42.7397	6.57534	56.9863	80.2192
1	2	1	1	1	1	2	2	2	2	3	1	2	2	1	0	2	1	1	0	0.557152	0.442848	0.594	0	0.308222	0.0977778	1	1	0	0.118463	0.255139	0.566596	194.301	166.685	17.0959	22.7945	71.2329	21.3699	0	72.6575
1	2	1	1	1	1	2	2	2	1	2	1	2	2	1	0	1	2	3	0	0	1	0.845714	0.119429	0	0.0348571	1	1	0	0.0877648	0.190144	0.598305	539.986	236.699	300	27.3699	150	9.86301	0	42.7397
1	2	1	1	1	1	2	2	2	2	3	1	1	1	1	0	1	2	1	0	0.353416	0.646584	0.506431	0.0777288	0.357773	0.0580669	0	1	0	0.143416	0.24182	0.532947	182.795	97.3151	85.4795	22.7945	71.2329	51.2877	0	112.877
1	1	1	3	1	1	2	2	1	1	2	1	1	1	1	0	2	2	2	0	0.217649	0.782351	0.759363	0	0.101046	0.139591	0	1	0	0.129828	0.0868249	0.795356	850	700	150	0	100	64.1096	0	0
1	2	1	1	1	1	2	2	2	1	2	1	1	1	1	0	1	3	3	0	0	1	0.802359	0.0311596	0	0.166481	1	1	0	0.0995082	0.131498	0.7102	472.192	264.137	200	23.3863	71.2329	23.4521	0	21.3699
1	2	1	2	1	1	2	2	2	2	3	1	2	1	2	0	1	3	1	0	0	1	0.865557	0.0473809	0	0.0870624	0	1	0	0.128725	0.0751484	0.809747	550.959	529.589	0	42.7397	200	0	0	9.86301
1	2	1	1	1	1	2	2	1	1	2	1	1	2	1	0	1	2	3	0	0	1	0.690152	0.0836424	0	0.226205	1	1	0	0.107886	0.1875	0.650162	489.205	272.11	200	62.9863	150	56.9863	0	0
1	1	1	2	1	1	2	2	2	1	3	1	1	1	1	0	2	1	2	0	0	1	0.687184	0.126138	0	0.186678	0	1	0	0.131159	0.146294	0.754948	676.082	359.644	300	76.9863	100	37.0411	0	117.699
1	1	1	1	1	1	2	2	2	1	3	1	2	2	2	0	1	1	3	0	0.0873515	0.912648	0.766701	0.0417266	0.0776978	0.113875	1	1	0	0.100767	0.129021	0.698516	167.89	91.1781	56.9863	55.5616	350	113.973	113.973	85.4795
1	1	1	2	1	1	2	2	1	2	2	1	2	1	1	0	1	3	1	0	0.125094	0.874906	0.513196	0.138416	0.221701	0.126686	1	1	1	0.106881	0.272668	0.459496	242.63	171.397	71.2329	11.3973	8.54795	0	85.4795	28.4932
1	2	1	2	1	1	2	2	2	1	2	1	2	1	2	0	2	2	3	0	0	1	0.829995	0.0663238	0	0.103682	1	1	0	0.0922227	0.189527	0.599098	422.466	208.219	200	15.6712	302.849	19.9452	200	6.57534
1	2	1	1	1	1	2	2	1	1	3	1	1	1	2	0	2	1	2	0	0.116887	0.883113	0.287797	0.0940138	0.214889	0.4033	1	1	1	0.0962932	0.286221	0.503599	243.616	126.247	100	12.274	100	86.4658	0	50
1	2	1	1	1	1	2	2	2	2	2	1	2	2	1	0	1	2	2	0	0	1	0.853165	0.100084	0	0.0467511	1	1	0	0.0976796	0.187265	0.592343	496.466	289.726	200	36.2055	113.973	43.3973	56.9863	22.6849
1	2	0	2	1	1	2	2	2	1	2	1	1	1	1	0	2	1	2	0	0.373804	0.626196	0.56576	0.0192873	0.346988	0.0679647	0	1	0	0.133087	0.177925	0.623828	241.162	216.504	14.2466	43.8795	100	102.849	50	166.986
1	2	1	2	1	1	2	2	2	1	3	1	2	1	1	0	1	3	2	0	0	1	0.782766	0	0	0.217234	1	1	0	0.105168	0.111552	0.74784	871.452	362.74	500	24.2466	200	27.0685	12.8219	87.6986
1	2	1	2	3	1	2	2	1	2	2	1	1	1	1	0	2	2	1	0	0	1	0.734747	0.0965742	0	0.168679	1	1	1	0.0803389	0.241774	0.497184	142.575	32.8767	71.2329	178.082	71.2329	46.0274	0	21.3699
1	2	1	3	1	1	2	1	2	1	2	1	2	1	1	0	2	1	2	0	0	1	0.764279	0.0206084	0	0.215113	1	1	0	0.108302	0.104418	0.762258	671.37	160.849	500	13.1233	71.2329	29.8082	0	65.6164
1	2	1	1	1	1	2	2	1	2	3	1	1	2	2	0	2	1	3	0	0.206179	0.793821	0.800408	0	0.105816	0.0937755	1	1	0	0.119092	0.12841	0.722757	729.589	579.589	150	227.945	150	42.7397	56.9863	35.6164
1	1	0	1	3	1	2	2	2	1	3	1	1	2	1	0	1	2	2	0	0.283607	0.716393	0.534613	0.173206	0.211743	0.0804372	0	1	0	0.143373	0.154187	0.701434	738.663	630.773	100	30	100	29.9178	0	129.918
1	1	1	1	1	1	2	2	2	1	2	2	2	2	1	0	1	2	2	0	0	1	0.794053	0.124683	0	0.0812637	1	1	0	0.112918	0.159607	0.719785	146.301	44.1644	56.9863	45.2603	150	58.3014	0	48.1096
1	2	1	2	1	1	2	2	2	2	3	2	2	1	1	0	2	3	2	0	0.24162	0.75838	0.717005	0.0634518	0.104061	0.115482	1	1	0	0.118518	0.214834	0.622456	185.205	128.219	56.9863	0	39.8904	0	0	42.7397
1	1	1	1	2	1	2	2	2	2	3	2	2	2	2	0	2	1	1	0	0.378007	0.621993	0.357934	0.104961	0.336203	0.200902	1	1	1	0.11495	0.26865	0.507355	152.986	73.2055	56.9863	12.8219	56.9863	11.8356	105.205	41.3151
1	2	1	2	1	1	2	2	2	2	2	1	2	1	2	0	2	1	2	0	0.175355	0.824645	0.639762	0.0743415	0.0841121	0.201784	1	1	1	0.0917855	0.268593	0.50868	146.74	82.6301	64.1096	5.69863	45.589	28.4932	0	30.4658
1	2	1	1	1	1	2	2	1	1	3	1	1	2	1	0	2	3	2	0	0.149905	0.850095	0.7831	0	0.0910785	0.125822	1	1	0	0.120403	0.105379	0.763962	282.74	267.945	0	19.726	200	32.8767	0	28.4932
1	2	1	1	1	1	2	1	1	2	2	1	1	1	1	0	2	1	2	0	0.0499002	0.9501	0.634862	0.186391	0.0931953	0.0855523	1	1	1	0.0893411	0.240184	0.495539	220.822	135.342	85.4795	0	71.2329	0	0	14.2466
1	3	1	2	1	1	2	2	1	2	2	1	1	2	2	0	1	2	1	0	0	1	0.865516	0	0	0.134484	1	1	0	0.0769077	0.210125	0.55197	199.233	142.247	56.9863	3.94521	71.2329	0	0	28.4932
1	2	1	3	1	1	2	2	1	2	2	1	1	1	1	0	2	1	2	0	0	1	0.86497	0.0754961	0	0.0595341	1	1	0	0.0905042	0.208452	0.554075	170.959	94.0274	76.9315	2.84932	22.7945	0	0	14.2466
1	2	1	1	1	1	2	2	2	1	3	1	2	1	2	0	2	1	2	0	0.462633	0.537367	0.405674	0.0823629	0.285412	0.226551	1	1	0	0.112378	0.276487	0.573881	468.8	247.868	200	38.1808	200	72.5479	85.4795	96.6849
1	2	1	1	1	1	2	2	1	1	3	2	2	1	1	0	2	1	2	0	0.135943	0.864057	0.527342	0.214672	0.102328	0.155658	0	1	0	0.135547	0.146868	0.688705	332.493	122.795	178.082	116.822	220	12.274	113.973	21.3699
1	2	1	2	1	1	3	2	2	1	2	1	1	1	2	0	1	2	3	0	0	1	0.719564	0.148191	0	0.132244	0	1	0	0.129494	0.103813	0.765228	687.178	376.11	300	43.4932	304.274	43.3973	0	99.4795
1	1	1	1	1	0	1	2	2	1	3	2	2	2	2	0	2	1	1	0	0.0307765	0.969223	0.875242	0.0348702	0.0503681	0.0395196	1	1	0	0.0823871	0.293459	0.54779	341.134	237.189	100	10.2575	106.849	4.27397	106.849	62.6849
1	2	1	1	1	0	1	2	2	1	3	2	2	2	2	0	2	1	1	0	0.514066	0.485934	0.634045	0.0675225	0.214071	0.0843615	1	1	0	0.116288	0.181488	0.664902	424.219	224.219	200	30	100	21.3699	0	59.863
1	1	1	1	1	0	1	2	2	2	3	1	2	2	2	0	2	3	1	0	0.56585	0.43415	0.399112	0.194376	0.321362	0.0851505	0	1	0	0.142752	0.231604	0.602039	656.438	456.438	200	19.726	200	0	142.466	71.2329
1	1	1	2	1	0	1	2	2	1	2	1	1	1	2	0	1	2	3	0	0.254022	0.745978	0.616041	0.0746587	0.193259	0.116041	0	1	0	0.133907	0.146841	0.691928	559.178	158.11	400	43.4932	400.329	5.26027	15	61.3151
1	2	1	2	1	0	1	1	1	1	2	1	1	1	1	0	1	2	3	0	0	1	0.811134	0.0661765	0	0.122689	1	1	0	0.117988	0.0902569	0.797982	656.247	341.945	300	9.42466	200	28.4932	0	26.3014
1	2	1	1	1	1	2	2	2	1	2	2	2	1	1	0	2	2	1	0	0.636646	0.363354	0.79296	0.00502882	0.18717	0.0148412	1	1	0	0.115334	0.138796	0.749495	364.11	335.616	28.4932	4.27397	14.2466	13.1507	26.3014	12.0548
1	1	0	2	2	1	2	2	2	2	3	1	1	1	1	0	1	3	1	0	0.566127	0.433873	0.303614	0.0362903	0.584976	0.0751195	0	1	1	0.170988	0.318963	0.420474	99.726	99.726	0	28.4932	71.2329	64.1096	0	138.192
1	2	1	1	1	1	2	2	2	2	2	1	1	1	1	0	1	3	2	0	0.31264	0.68736	0.497868	0.079933	0.158039	0.26416	1	1	0	0.116443	0.259185	0.579682	270.685	142.466	128.219	106.849	214.247	247.671	26.3014	85.4795
1	2	1	1	1	1	2	2	1	2	3	1	2	2	1	0	1	2	1	0	0.201126	0.798874	0.679575	0.149742	0.108434	0.062249	0	1	0	0.136951	0.106283	0.765488	178.082	121.096	56.9863	11.3973	71.2329	0	0	21.3699
1	2	1	2	1	1	3	2	2	1	2	1	1	1	1	0	2	1	3	0	0	1	0.697136	0.093123	0	0.209741	1	1	0	0.0860209	0.215638	0.552623	1045.21	741.923	300	29.726	80	14.2466	2.13699	19.3973
1	2	1	2	1	0	1	2	1	1	3	1	1	1	1	0	2	1	3	0	0.525084	0.474916	0.400854	0.0217955	0.441853	0.135498	0	1	0	0.158217	0.235396	0.601205	367.096	167.096	200	16.5041	200	8.54795	0	14.2466
1	2	1	3	1	0	1	2	2	2	2	1	1	1	1	0	2	1	1	0	0.342593	0.657407	0.599363	0.163711	0.150068	0.0868577	1	1	0	0.0967767	0.25862	0.545541	115.397	79.7808	35.6164	0	28.4932	28.4932	0	28.4932
1	3	0	1	1	1	2	1	2	1	2	1	2	1	1	0	2	3	2	0	0	1	0.558782	0.216006	0	0.225212	1	1	0	0.0922114	0.229549	0.527832	927.753	512.849	400	110	400	150	13.1507	340.192
1	2	1	2	1	1	2	2	1	2	2	1	1	1	1	0	2	3	1	0	0	1	0.811713	0.11335	0	0.074937	1	1	0	0.114872	0.130991	0.711188	249.315	121.096	128.219	0	56.9863	0	0	0
1	2	1	1	1	0	2	2	2	1	3	1	2	2	2	0	1	2	2	0	0.196415	0.803585	0.611897	0.181554	0.145321	0.0612284	0	1	0	0.121046	0.207915	0.593013	154.904	154.904	0	57.1233	50	12.8219	0	56.6575
1	2	1	2	1	0	2	2	2	1	2	1	1	2	1	0	2	1	3	0	0	1	0.657417	0.0597652	0	0.282818	1	1	0	0.118738	0.0766187	0.819228	706.345	448.181	250	34.4932	150	45.589	21.3699	9.58904
1	2	1	1	1	1	3	2	2	2	2	2	2	2	1	0	1	3	2	0	0.369846	0.630154	0.55212	0.0421644	0.331694	0.074022	1	1	1	0.0999883	0.323909	0.469306	204.493	112.438	85.4795	31.8904	100	0	11.3973	42.3014
1	2	1	1	2	1	3	1	2	2	3	1	1	2	1	0	1	2	1	0	0	1	0.754027	0.136441	0	0.109532	0	1	0	0.127034	0.101802	0.769231	217.973	146.74	71.2329	19.9452	71.2329	56.9863	28.4932	57.863
1	1	1	1	1	1	3	1	2	1	2	1	1	1	1	0	1	3	3	0	0.182686	0.817314	0.686263	0.0545506	0.0559638	0.203222	1	1	0	0.0966779	0.18068	0.647452	847.677	320.718	500	6.83562	100	14.9041	0	41.5342
1	1	1	1	1	1	3	2	2	1	2	1	1	2	1	0	2	2	1	0	0.274074	0.725926	0.890063	0.0275609	0.0707395	0.0116368	1	1	0	0.109223	0.171984	0.639199	379.644	342.603	14.2466	21.3699	302.849	5.69863	0	22.7945
1	1	1	1	1	1	3	2	1	1	3	1	2	2	1	0	2	3	1	0	0.158365	0.841635	0.784278	0	0.100654	0.115068	1	1	0	0.110217	0.100911	0.769412	700	700	0	0	200	43.3973	0	110
1	2	1	2	1	1	3	2	1	2	2	1	1	1	2	0	2	2	1	0	0	1	0.835537	0	0	0.164463	1	1	0	0.0864557	0.194039	0.586308	142.466	85.4795	56.9863	0	71.2329	0	0	0
1	1	0	1	2	1	3	2	2	1	3	1	2	1	1	0	1	2	2	0	0.393101	0.606899	0.578778	0	0.275785	0.145437	0	1	0	0.121357	0.181814	0.671503	262.164	138.493	100	28.4932	71.2329	35.6164	0	125.973
1	2	1	1	1	0	2	2	1	2	2	1	1	1	1	0	1	2	3	0	0	1	0.683106	0.23992	0	0.0769743	1	1	1	0.0852738	0.243359	0.491781	253.479	132.384	106.849	7.12329	106.849	5.26027	0	14.2466
2	2	0	1	3	0	1	2	2	2	3	1	2	1	1	0	1	1	3	0	0.882353	0.117647	0.246897	0	0.570891	0.182211	1	0	1	0.119572	0.494994	0.340414	562.466	544.932	3.28767	19.1781	362.301	14.2466	0	268.493
2	1	0	3	1	0	1	1	2	1	3	2	2	1	2	1	1	2	2	1	0.839772	0.160228	0.385012	0	0.501602	0.113386	0	0	1	0.1273	0.389359	0.478404	603.288	600	3.28767	21.3699	300	56.9863	0	122.247
2	2	0	3	1	0	1	2	2	2	3	2	1	1	2	0	1	2	3	0	0.883368	0.116632	0.0824742	0.238586	0.583211	0.095729	0	0	1	0.131643	0.540164	0.310922	300	300	0	4.93151	200	14.2466	0	222.466
2	1	0	3	2	0	1	2	2	2	3	1	1	1	2	0	1	3	3	0	0.710297	0.289703	0.290081	0	0.452901	0.257018	1	0	1	0.0991928	0.385855	0.449678	608.219	603.288	1.64384	15.2329	451.315	3.28767	0	153.288
2	2	0	2	1	0	1	2	2	2	3	2	1	1	1	0	1	2	3	0	0.80948	0.19052	0.136406	0.0952493	0.695437	0.0729069	1	0	1	0.106559	0.35901	0.495754	304.658	303.288	0	4.38356	201.781	21.3699	0	320.219
2	2	0	3	1	0	1	2	2	2	3	1	1	1	2	0	1	2	2	0	0.854519	0.145481	0.21808	0.226468	0.492078	0.0633737	0	0	1	0.13446	0.490055	0.3316	450	450	0	17.5342	200	14.2466	0	220.822
2	3	0	1	1	0	1	2	2	2	3	1	2	1	1	0	1	2	2	0	0.852337	0.147663	0.275181	0.214324	0.465691	0.0448051	0	0	1	0.128899	0.445733	0.393062	600	600	0	3.28767	200	14.2466	0	244.932
2	1	0	2	1	0	1	2	2	2	2	2	2	1	1	0	1	3	2	0	0.769114	0.230886	0.216816	0	0.553675	0.229508	1	0	1	0.0986555	0.373519	0.487434	541.781	527.534	0	35.6164	453.288	1.64384	0	340.548
2	2	1	2	1	0	1	2	2	2	3	1	1	1	1	0	1	2	2	0	0.856341	0.143659	0.685863	0	0.239954	0.0741825	1	1	0	0.0860524	0.249843	0.622525	301.973	300	0	11.5068	200	3.28767	0	59.726
2	1	0	3	1	0	1	2	2	2	2	1	1	1	1	0	2	1	2	0	0.690212	0.309788	0.151855	0.276243	0.343804	0.228098	0	0	1	0.129452	0.46027	0.303042	428.493	414.247	14.2466	5.26027	200	0	0	235.507
2	3	0	1	1	0	1	2	2	2	3	1	2	1	1	0	1	1	3	0	0.781514	0.218486	0.296954	0.205584	0.335025	0.162437	0	0	1	0.127772	0.384106	0.430275	450	450	0	13.1507	200	21.3699	0	227.397
2	2	0	1	1	0	1	2	2	2	3	1	1	1	1	0	1	3	3	0	0.839148	0.160852	0.304737	0	0.571802	0.123461	1	0	1	0.118659	0.432083	0.387799	564.11	546.575	3.28767	15.8904	364.932	3.28767	0	320.822
2	3	0	1	1	0	1	2	2	2	3	1	1	1	1	0	1	2	3	0	0.690982	0.309018	0.377327	0	0.341731	0.280942	1	0	1	0.0787491	0.432993	0.354587	553.151	546.575	3.28767	4.93151	363.288	3.28767	0	330.137
2	1	0	3	1	0	1	2	2	2	3	1	1	1	1	0	1	3	3	0	0.836307	0.163693	0.290935	0	0.528407	0.180658	1	0	1	0.107817	0.384124	0.458181	622.712	608.466	14.2466	30.3562	380	9.86301	0	328.11
2	2	0	2	1	0	1	2	2	2	3	2	1	1	1	0	1	2	2	0	0.887602	0.112398	0.167464	0.0807416	0.592105	0.159689	1	0	1	0.101146	0.424441	0.456308	450	450	0	3.28767	200	14.2466	0	222.466
2	3	0	1	3	0	2	2	2	2	3	1	1	1	1	0	1	2	3	0	0.758266	0.241734	0.26387	0	0.473951	0.262179	0	0	1	0.124888	0.411583	0.388774	627.945	606.575	7.12329	51.5068	602.301	14.2466	0	301.123
2	1	0	3	1	0	2	1	2	2	2	1	1	1	2	1	1	2	2	0	0.735917	0.264083	0.174416	0	0.495489	0.330095	0	0	1	0.134578	0.454635	0.330732	325.753	320.822	1.64384	21.3699	402.63	14.2466	0	230.137
2	2	0	1	1	0	2	1	2	2	3	1	2	1	1	0	1	3	3	0	0.80762	0.19238	0.371445	0	0.444573	0.183981	1	1	0	0.11903	0.28019	0.582955	573.425	543.288	1.64384	3.94521	450.986	3.28767	0	244.932
2	1	0	2	3	0	2	2	2	2	2	1	1	1	1	1	1	3	2	1	0.963353	0.0366472	0.1456	0	0.58112	0.27328	1	0	1	0.117395	0.419441	0.326678	320	320	0	0	300	0	0	249.315
2	1	0	2	1	0	3	2	2	2	3	1	1	1	2	1	2	1	2	1	0.645916	0.354084	0.361223	0.250077	0.203767	0.184934	0	1	0	0.13077	0.289363	0.53261	450	450	0	14.2466	200	21.3699	0	230.685
2	2	0	1	1	0	1	2	2	2	3	1	1	1	1	0	1	3	3	0	0.789309	0.210691	0.368022	0	0.460163	0.171816	1	0	1	0.105546	0.337729	0.505163	500.822	494.247	3.28767	0.657534	390.329	3.28767	0	199.178
2	2	0	2	1	0	1	2	2	2	2	1	1	1	2	1	2	1	3	1	0.818894	0.181106	0.24	0.249231	0.406154	0.104615	0	0	1	0.140223	0.443325	0.383822	450	450	0	14.2466	200	21.3699	0	200
2	2	0	3	3	0	1	2	2	2	3	1	1	1	2	1	1	2	2	0	0.951242	0.048758	0.31054	0	0.331242	0.358218	1	0	1	0.0714064	0.423927	0.266542	540	540	0	19.9452	330	0	0	126.575
2	2	0	1	3	0	1	2	2	2	3	1	2	1	1	1	2	1	3	0	0.735124	0.264876	0.290751	0	0.375284	0.333965	1	0	1	0.116265	0.39818	0.411268	620.822	605.918	0.657534	47.0137	602.301	14.2466	0	349.315
2	2	0	2	1	0	1	2	2	2	3	1	1	1	2	1	1	2	3	0	0.87064	0.12936	0.169355	0	0.665323	0.165323	1	0	1	0.0909216	0.440421	0.428908	471.37	471.37	0	64.1096	500	213.699	0	343.836
2	1	0	1	1	0	1	2	2	2	2	1	2	1	1	0	1	3	3	0	0.881255	0.118745	0.21753	0	0.631076	0.151394	1	0	1	0.120632	0.537936	0.295573	320.822	303.288	3.28767	4.93151	300	3.28767	0	123.014
2	1	0	2	1	0	1	2	2	2	3	1	1	1	2	1	1	1	3	1	0.808872	0.191128	0.328324	0.13231	0.446913	0.0924534	1	1	0	0.100371	0.281543	0.565369	450	450	0	64.1096	200	21.3699	0	213.699
2	3	1	2	1	1	2	2	2	2	3	1	1	1	2	1	1	1	1	0	0.906066	0.0939339	0.239063	0	0.536585	0.224352	1	0	1	0.11496	0.477459	0.334244	784.192	775.644	5.26027	38.4658	609.205	0	0	86.1644
2	2	0	2	1	1	2	2	2	2	3	1	1	1	1	1	2	2	3	1	0.834087	0.165913	0.196798	0	0.642185	0.161017	1	0	1	0.0933699	0.465753	0.366212	638.904	605.26	27.0685	34.1918	690	81.2055	0	615.671
2	2	0	2	1	1	2	2	2	2	2	1	2	1	2	0	1	3	3	0	0.920687	0.0793133	0.23631	0	0.644853	0.118837	1	0	1	0.115018	0.523535	0.315262	408.219	403.288	1.64384	14.9041	300.986	14.2466	0	125.918
2	2	0	2	1	1	2	2	2	2	3	1	1	1	1	1	1	2	3	0	0.754597	0.245403	0.293763	0	0.468816	0.237421	1	0	1	0.111584	0.413864	0.376744	409.178	393.288	1.64384	29.4795	201.973	14.2466	0	268.63
2	2	0	2	1	1	2	2	2	2	3	1	1	1	2	1	1	3	3	1	0.837815	0.162185	0.272346	0.188547	0.460894	0.0782123	0	0	1	0.125744	0.443069	0.390461	450	450	0	6.57534	200	14.2466	0	213.699
2	2	0	3	1	1	2	2	2	2	3	1	1	1	2	0	1	3	2	0	0.86513	0.13487	0.212998	0.0737302	0.646277	0.0669944	0	0	1	0.175224	0.382481	0.420213	450	450	0	14.2466	200	21.3699	0	223.562
2	2	0	3	1	1	2	2	2	2	3	1	1	1	2	1	1	2	2	1	0.679581	0.320419	0.293013	0.304282	0.247934	0.154771	0	0	1	0.140654	0.344309	0.47089	450	450	0	3.28767	200	21.3699	0	230.685
2	2	0	3	1	1	2	2	2	2	3	1	1	1	2	0	2	3	2	0	0.940698	0.0593025	0.211899	0	0.715709	0.0723916	1	0	1	0.120702	0.56737	0.292769	540	540	0	19.9452	240	28.4932	0	265.534
2	2	0	1	1	1	2	2	2	2	3	1	2	1	1	1	1	1	2	0	0.822139	0.177861	0.187962	0.104541	0.437405	0.270093	0	0	1	0.156845	0.342289	0.48084	392.822	383.616	3.94521	8.87671	380	31.3425	0	288.438
2	2	0	1	1	1	2	2	2	2	3	1	1	1	1	0	2	2	2	0	0.932286	0.0677141	0.310427	0	0.54285	0.146723	0	0	1	0.122133	0.448908	0.41533	650	550	100	0	200	14.2466	0	135.616
2	2	0	3	1	1	2	2	2	2	3	1	1	1	2	1	1	1	3	1	0.844015	0.155985	0.303975	0	0.514419	0.181606	1	0	1	0.112164	0.448285	0.376619	450	450	0	3.28767	200	14.2466	0	230.685
2	3	1	2	1	1	2	2	2	2	2	1	1	2	2	0	1	3	3	0	0.874985	0.125015	0.197312	0	0.56314	0.239548	1	0	1	0.115409	0.455165	0.2755	151.37	150	1.36986	0	401.096	14.2466	0	102.192
2	2	0	2	3	1	2	2	2	2	3	1	1	1	2	0	1	1	2	0	0.757012	0.242988	0.380024	0	0.421437	0.198538	1	1	1	0.119521	0.32382	0.497106	300	300	0	14.2466	200	14.2466	0	209.863
2	2	0	1	1	1	2	2	2	2	3	1	1	1	1	0	1	2	3	0	0.800945	0.199055	0.185143	0	0.655678	0.159178	1	0	1	0.0929798	0.464363	0.380694	462.055	457.123	1.64384	15.8904	454.932	14.2466	0	218.219
2	3	1	3	1	1	2	2	2	2	2	1	1	2	2	0	1	2	1	0	0.673376	0.326624	0.335652	0.17085	0.399153	0.0943453	1	0	1	0.0996787	0.400898	0.416016	150.548	150	0.273973	3.45205	200	9.86301	0	54.1096
2	2	0	2	3	1	2	2	2	2	3	1	1	1	2	1	1	1	2	1	0.776758	0.223242	0.33864	0.117221	0.395948	0.148191	0	0	1	0.128132	0.343125	0.480558	450	450	0	0	200	14.2466	0	218.63
2	2	0	2	1	1	2	2	2	2	3	1	1	1	1	0	2	2	3	0	0.902455	0.0975449	0.204062	0	0.672926	0.123012	1	1	0	0.107881	0.27304	0.627853	642.74	628.493	14.2466	49.863	320	110	0	346.904
2	3	1	2	1	1	2	2	2	2	2	1	1	1	1	0	1	2	3	0	0.856745	0.143255	0.246835	0	0.581612	0.171552	0	0	1	0.128982	0.402758	0.410189	326.575	320	3.28767	3.94521	301.315	3.28767	0	101.644
2	3	0	2	1	1	2	2	2	2	3	1	1	1	1	0	1	1	2	0	0.819558	0.180442	0.212303	0	0.718563	0.0691345	1	0	1	0.0933443	0.555293	0.21677	506.986	506.986	0	14.2466	205.699	28.4932	0	242.74
2	2	0	2	1	1	2	2	2	2	3	1	2	1	1	0	2	1	3	0	0.885322	0.114678	0.149068	0.143744	0.661224	0.0459627	1	0	1	0.109317	0.434092	0.432417	469.726	469.726	0	6.57534	20	21.3699	0	222.466
2	2	1	3	1	1	2	2	2	2	2	2	1	1	2	0	1	2	2	0	0.813736	0.186264	0.122274	0	0.834765	0.042961	0	0	1	0.189614	0.437852	0.283888	100.274	100	0.273973	3.69863	200.685	42.7397	0	57.5342
2	1	0	2	2	1	2	1	2	2	3	1	1	1	1	0	1	2	2	0	0.884071	0.115929	0.337108	0	0.481959	0.180932	1	0	1	0.110505	0.349143	0.505377	454.932	450	1.64384	7.12329	360.986	3.28767	0	192.055
2	2	1	2	1	1	2	2	2	2	2	1	1	1	2	0	1	3	3	0	0.954601	0.0453988	0.346782	0	0.440147	0.213071	1	0	1	0.111894	0.397092	0.43183	403.945	400	3.94521	3.61644	200	3.94521	0	109.425
2	3	0	1	1	1	2	2	2	2	3	1	1	1	1	0	2	2	3	0	0.874267	0.125733	0.257709	0	0.602643	0.139648	0	0	1	0.132441	0.454478	0.375679	464.795	450	14.7945	114.247	200	14.2466	0	312.055
2	3	1	2	3	1	2	2	2	2	3	1	1	1	1	0	1	3	3	0	0.948054	0.0519461	0.281602	0	0.503379	0.215019	1	0	1	0.107186	0.385581	0.483236	462.164	450	9.20548	12.6575	603.699	3.28767	0	69.9178
2	3	0	2	1	1	2	2	2	2	3	1	2	1	1	0	1	2	3	0	0.849688	0.150312	0.359613	0	0.456432	0.183956	1	0	1	0.104093	0.402345	0.416514	620.137	506.986	13.1507	131.781	150	85.4795	0	142.74
2	3	1	2	1	1	2	2	2	2	2	1	1	1	1	0	1	2	3	0	0.799399	0.200601	0.185689	0.0902809	0.60477	0.11926	0	0	1	0.155122	0.425448	0.356373	151.37	150	0.273973	2.90411	200.493	100	0	111.507
2	2	0	1	1	1	2	2	2	2	3	1	2	2	1	0	2	3	3	0	0.877722	0.122278	0.294941	0	0.584738	0.12032	1	0	0	0.074465	0.331831	0.561307	377.151	361.37	10.5205	38.4658	360	64.1096	0	346.521
2	2	0	2	1	1	3	2	2	2	2	1	1	1	1	1	2	2	2	0	0.610815	0.389185	0.178824	0.316742	0.380633	0.123801	0	0	1	0.138115	0.438689	0.342999	412.767	395.671	17.0959	26.7397	360	15.6712	0	211.836
2	2	0	1	3	1	3	1	2	2	2	1	1	1	1	0	1	2	3	0	0.858826	0.141174	0.3897	0	0.405842	0.204458	1	0	1	0.098605	0.363981	0.455811	441.973	404.932	15.6712	14.137	360	21.3699	0	171.507
2	2	0	2	1	1	3	1	2	2	3	1	2	1	1	0	1	3	3	0	0.896231	0.103769	0.248247	0	0.573913	0.17784	1	0	1	0.0983622	0.393515	0.498681	465.89	450	1.64384	14.9041	101.315	3.28767	0	156.575
2	2	0	1	1	1	3	2	2	2	3	1	2	1	2	0	1	3	3	0	0.908985	0.0910154	0.195657	0	0.661417	0.142925	1	0	1	0.102583	0.45538	0.432629	612.055	607.123	1.64384	21.3699	541.973	0	0	184.274
2	2	0	1	1	1	2	2	2	2	3	1	2	2	1	1	2	2	3	1	0.891193	0.108807	0.241558	0.130877	0.548715	0.0788496	0	0	1	0.140767	0.453599	0.387298	649.863	649.863	0	28.4932	300	21.3699	0	237.808
2	2	1	3	1	1	2	2	2	2	2	1	1	2	2	1	2	2	2	1	0.483535	0.516465	0.606061	0	0	0.393939	1	0	1	0.0350901	0.38204	0.227199	300	300	0	0	200	6.57534	0	38.3562
2	1	0	1	3	1	2	2	2	2	3	2	2	2	2	0	2	1	2	0	0.679931	0.320069	0.0983512	0.120769	0.565085	0.215794	0	0	1	0.130995	0.406218	0.438306	334.74	309.863	2.19178	61.9178	101.781	28.4932	42.7397	232.11
2	2	0	1	1	1	2	2	2	2	3	1	1	1	1	1	1	3	3	1	0.856773	0.143227	0.365968	0.063497	0.412887	0.157648	1	0	1	0.116867	0.368289	0.488303	450	450	0	3.28767	200	21.3699	0	230.685
2	2	0	2	1	1	2	1	2	2	3	1	1	1	1	0	1	1	3	0	0.789302	0.210698	0.298622	0.206738	0.336907	0.157734	0	0	1	0.138088	0.37572	0.465864	450	450	0	3.28767	200	21.3699	0	231.233
2	2	0	3	1	1	2	2	2	2	3	2	1	1	2	0	1	2	2	0	0.825811	0.174189	0.146142	0.252718	0.470504	0.130636	0	0	1	0.124424	0.440548	0.41627	450	450	0	3.28767	200	21.3699	0	230.685
2	2	0	3	1	1	3	1	2	2	3	1	1	1	1	0	1	2	3	0	0.87056	0.12944	0.211881	0	0.502252	0.285867	0	0	1	0.137327	0.456568	0.381028	496.027	467.534	14.2466	15.8904	374.247	14.2466	0	331.781
2	2	1	1	1	1	3	2	2	2	2	1	1	1	1	0	1	3	3	0	0.959723	0.0402772	0.260347	0	0.5247	0.214953	1	0	1	0.10754	0.360774	0.379119	403.945	400	3.94521	5.91781	300	3.28767	0	29.0959
2	1	0	2	1	1	3	2	2	2	3	1	1	1	1	0	1	3	3	0	0.872271	0.127729	0.239126	0	0.585588	0.175287	0	0	1	0.121277	0.507578	0.330343	324.658	307.123	3.28767	15.8904	1003.29	3.28767	0	226.301
2	3	0	1	1	1	3	2	2	1	3	1	1	1	1	1	1	1	3	1	0.770087	0.229913	0.201898	0.0698878	0.629163	0.0990509	0	1	1	0.188021	0.323423	0.447389	1500	1500	0	3.28767	200	21.3699	0	241.644
2	2	0	1	1	1	3	2	2	2	3	1	2	1	1	1	1	2	3	0	0.837438	0.162562	0.282721	0	0.500399	0.216879	1	0	1	0.11294	0.444097	0.385307	557.534	540	3.28767	15.8904	363.288	14.2466	0	333.123
2	2	0	1	1	1	3	2	2	2	3	2	1	2	1	0	2	3	3	0	0.759708	0.240292	0.128323	0.399519	0.414413	0.0577452	0	0	1	0.143979	0.42255	0.338206	319.288	303.288	0.547945	9.64384	201.918	35.6164	0	310.247
2	2	0	2	1	1	3	2	2	2	3	1	2	1	1	0	1	3	3	0	0.916187	0.0838135	0.115655	0	0.693377	0.190968	0	0	1	0.129343	0.430542	0.433548	486.822	450	5.47945	60.274	600	85.4795	0	348.767
2	1	0	1	1	0	2	2	2	2	3	1	2	2	2	0	1	3	2	0	0.798385	0.201615	0.236034	0	0.506385	0.257582	0	0	1	0.131878	0.425502	0.384687	605.068	576.575	14.2466	14.2466	363.288	360	0	330.137
2	2	0	1	3	1	3	2	2	2	3	1	2	2	2	0	1	2	3	0	0.801212	0.198788	0.280502	0.0717873	0.441802	0.205908	0	0	1	0.143923	0.366594	0.442889	552.986	521.096	17.0959	13.4795	300	68.3836	0	388.11
2	2	0	3	1	1	3	2	2	2	3	1	1	1	2	1	1	2	3	0	0.849767	0.150233	0.277745	0	0.489614	0.232641	1	0	1	0.120428	0.450407	0.383405	461.507	456.575	1.64384	15.8904	303.288	14.2466	0	328.493
2	3	1	1	1	1	3	2	2	2	3	2	2	1	1	0	2	3	1	0	0.761157	0.238843	0.206921	0.0481157	0.646599	0.0983645	0	1	0	0.122147	0.304981	0.540673	239.795	232.123	0	8.21918	201.37	14.2466	0	58.6301
2	2	1	1	1	1	3	1	2	2	2	1	2	1	1	0	1	1	3	0	0.832472	0.167528	0.311268	0	0.566479	0.122254	1	0	1	0.0968237	0.436546	0.38004	409.644	400	4.38356	11.6438	200	8.21918	0	56.2192
2	2	1	1	1	0	3	2	2	2	3	1	1	1	1	0	2	2	3	0	0.883736	0.116264	0.232668	0	0.522231	0.245102	1	0	1	0.111505	0.482127	0.312352	784.192	775.644	5.26027	38.4658	609.205	0	0	86.1644
2	1	0	1	1	0	3	1	2	2	3	1	2	2	1	0	1	3	3	0	0.830885	0.169115	0.224564	0	0.580032	0.195404	0	0	1	0.128815	0.471862	0.35166	635.068	606.575	14.2466	31.7808	603.288	14.2466	0	331.918
2	2	0	3	1	1	3	2	2	2	3	1	1	1	2	0	1	2	3	0	0.798357	0.201643	0.264394	0	0.380009	0.355596	1	0	0	0.111083	0.345727	0.519983	609.863	603.288	3.28767	1.64384	608.767	14.2466	0	328.493
2	2	1	1	2	1	3	2	2	2	3	1	2	2	1	0	2	2	3	0	0.846965	0.153035	0.293363	0	0.560431	0.146206	1	0	1	0.116741	0.354784	0.496571	605.151	584.219	15.6712	35.6164	380	81.2055	0	118.356
2	2	0	1	2	1	3	1	2	2	3	1	2	1	1	1	1	2	3	0	0.818067	0.181933	0.267578	0	0.676758	0.0556641	1	0	1	0.0895687	0.452045	0.396608	572.521	534.932	31.3425	58.0822	607.233	96.8767	0	230.082
2	1	0	1	3	1	3	2	2	2	3	1	1	2	1	0	2	2	3	0	0.874247	0.125753	0.326129	0	0.427954	0.245917	1	0	1	0.116813	0.395221	0.441753	601.342	584.247	17.0959	41.3151	39.8904	42.7397	0	227.699
2	2	1	1	1	1	3	2	2	2	2	1	2	1	1	0	2	2	3	0	0.885185	0.114815	0.338777	0	0.458652	0.202571	1	0	1	0.110171	0.382421	0.477662	404.384	400	4.38356	0	302.192	7.89041	0	64.9863
2	2	0	1	1	1	3	2	2	2	3	1	2	1	1	1	1	1	2	1	0.923771	0.0762294	0.192861	0	0.733257	0.0738822	0	0	1	0.124668	0.433067	0.420561	450	450	0	3.28767	200	21.3699	0	237.808
2	3	0	1	2	1	3	1	2	2	2	1	2	1	2	0	1	3	2	0	0.78125	0.21875	0.401235	0	0.452675	0.146091	1	0	1	0.107377	0.379567	0.46195	300	300	0	7.12329	200	21.3699	0	326.849
2	2	0	3	3	1	3	2	2	2	2	1	2	2	1	0	1	2	2	0	0.698846	0.301154	0.140693	0.175325	0.428571	0.255411	0	0	1	0.133715	0.500268	0.279055	150	150	0	56.9863	200	128.219	0	133.973
2	2	0	3	1	1	3	1	2	2	3	1	1	1	2	0	2	2	2	0	0.86935	0.13065	0.394737	0	0.445344	0.159919	1	0	0	0.108712	0.354992	0.515134	450	450	0	14.2466	200	21.3699	0	223.562
2	3	0	1	1	1	3	2	2	2	3	1	1	1	1	0	2	2	3	0	0.916693	0.0833073	0.170778	0.1605	0.490512	0.17821	1	0	0	0.103678	0.34308	0.569342	656.548	637.041	14.2466	47.2329	400	89.7534	0	631.562
2	2	0	1	1	1	3	2	2	2	3	1	2	1	1	0	1	2	2	0	0.844963	0.155037	0.313031	0	0.544669	0.1423	0	1	0	0.170009	0.276418	0.522536	319.726	267.014	34.1918	31.3425	260	42.7397	0	259.068
2	1	0	1	1	1	3	2	2	2	2	1	2	1	1	0	1	3	3	0	0.704918	0.295082	0.228137	0.0236911	0.405382	0.34279	1	0	1	0.114552	0.44482	0.337322	338.356	320.822	14.2466	30.137	601.973	3.28767	0	180.137
2	2	0	2	1	1	3	2	2	2	2	1	1	1	1	0	1	3	3	0	0.855952	0.144048	0.247357	0	0.458472	0.294171	1	0	1	0.116722	0.451154	0.3569	314.795	307.123	7.12329	1.64384	303.288	3.28767	0	208.767
2	1	1	1	2	1	3	1	2	2	3	2	2	2	1	0	1	2	1	0	0.619768	0.380232	0.212414	0.111724	0.583172	0.0926897	1	0	1	0.101848	0.331616	0.481311	163.699	157.123	0	4.65753	200	56.9863	0	57.6712
2	1	0	2	2	1	3	2	2	1	3	1	1	1	2	1	1	1	2	1	0.919531	0.0804688	0.242991	0	0.685358	0.0716511	1	0	1	0.115388	0.534093	0.31132	450	450	0	3.28767	200	21.3699	0	237.808
2	2	0	1	3	1	3	2	2	2	3	1	1	1	1	0	2	1	3	0	0.843515	0.156485	0.238811	0.0203741	0.495992	0.244823	0	0	1	0.12247	0.468516	0.358924	633.425	604.932	14.2466	21.3699	315.89	14.2466	0	320.822
2	2	0	3	1	1	3	2	2	2	3	1	1	1	2	0	1	1	2	0	0.875218	0.124782	0.229727	0.159042	0.518359	0.0928726	0	0	1	0.13452	0.493868	0.347962	450	450	0	42.7397	300	0	0	228.493
2	1	0	1	1	1	3	1	2	2	3	1	1	1	1	1	1	1	3	0	0.798479	0.201521	0.299134	0	0.500271	0.200596	1	0	1	0.104292	0.444269	0.362934	551.507	544.932	3.28767	17.5342	364.932	360	0	328.493
2	1	1	2	2	1	3	1	2	2	2	1	1	1	1	0	2	2	3	0	0.920515	0.0794846	0.166041	0	0.436965	0.396995	0	0	1	0.143614	0.368134	0.427323	408.329	402.192	6.13699	16.7671	300	8.54795	0	56.9041
2	2	0	1	1	1	3	1	2	2	3	1	1	1	1	0	2	2	3	0	0.825694	0.174306	0.236782	0.186207	0.50069	0.0763218	1	0	1	0.0971925	0.408436	0.429211	452.959	450	0	9.86301	303.288	14.7945	0	121.699
2	1	1	3	2	1	3	1	2	2	3	2	1	1	2	0	1	2	1	0	0.858683	0.141317	0.167634	0.0436278	0.713518	0.0752203	0	0	1	0.126246	0.361459	0.478774	160.137	156.575	0.821918	4.79452	200.959	56.9863	0	114.795
2	2	0	2	3	1	3	2	2	2	2	1	1	1	2	1	1	2	2	1	0.200483	0.799517	0.421084	0.477032	0	0.101885	1	1	0	0.110297	0.23412	0.51251	300	300	0	200	200	14.2466	0	231.233
2	2	0	2	2	1	3	1	2	2	3	1	1	1	1	1	2	2	3	0	0.835507	0.164493	0.371429	0	0.444744	0.183827	1	0	1	0.0997447	0.394861	0.414814	599.151	585.671	8.54795	19.3973	420	42.7397	0	329.096
2	2	0	3	1	1	3	2	2	2	3	1	1	1	1	0	1	2	2	0	0.811162	0.188838	0.321429	0.222527	0.362637	0.0934066	0	0	1	0.132572	0.377795	0.465494	681.781	581.781	100	114.247	200	14.2466	0	221.37
2	2	1	1	1	1	3	2	2	2	2	2	2	1	1	0	2	2	3	0	0.846298	0.153702	0.276715	0.0404705	0.526316	0.156499	1	0	1	0.114368	0.449104	0.387473	210.959	206.575	0.547945	4.16438	200	14.2466	0	111.507
1	2	1	1	1	0	1	2	2	1	3	2	2	2	1	0	2	1	2	0	0.118425	0.881575	0.598927	0.119281	0.158725	0.123067	1	1	0	0.112002	0.250077	0.569519	166.811	116.811	50	64.1507	106.849	72.5479	85.4795	41.3151
1	3	1	2	1	0	1	2	2	2	3	1	2	1	2	0	2	1	1	0	0.107481	0.892519	0.508294	0.348578	0.0895735	0.0535545	0	1	0	0.13915	0.16693	0.642003	230.685	159.452	71.2329	28.4932	21.3699	14.2466	0	71.1233
1	2	0	1	1	0	1	2	2	1	2	2	2	2	1	0	2	1	1	0	0	1	0.710024	0.0485282	0	0.241448	1	1	0	0.0753308	0.241628	0.525008	191.238	107.047	50	21.5342	71.2329	21.3699	17.0959	130.082
1	2	1	1	1	0	1	2	2	1	3	1	2	2	2	0	2	1	1	0	0.211595	0.788405	0.521843	0.0372936	0.201385	0.239478	0	1	0	0.143432	0.196502	0.659084	283.315	179.37	100	37.2329	106.849	58.411	0	114.274
1	2	1	2	1	0	1	2	2	1	2	1	2	1	2	0	2	1	2	0	0	1	0.671317	0.0794938	0	0.249189	1	1	0	0.102241	0.162091	0.653152	379.904	179.904	200	19.6986	150	28.4932	0	53.2877
1	2	1	1	1	0	1	2	1	2	2	2	1	2	2	0	2	1	1	0	0	1	0.77842	0.117052	0	0.104528	1	1	0	0.0855916	0.221374	0.532721	159.123	102.137	56.9863	22.7945	71.2329	85.4795	0	14.2466
1	2	1	1	1	0	1	1	2	1	3	2	2	2	2	0	2	1	2	0	0.1683	0.8317	0.410195	0.34337	0.0818806	0.164554	0	1	0	0.121973	0.250396	0.572108	316.575	166.575	150	64.1425	200	142.466	0	81.5616
1	2	1	1	1	0	1	2	2	1	3	1	2	2	1	0	1	1	1	0	0	1	0.953688	0.0277873	0	0.0185249	1	1	0	0.0845138	0.181796	0.608557	145.315	116.822	28.4932	11.3973	64.1096	21.3699	156.712	34.1918
1	2	1	1	1	0	1	2	2	2	3	1	1	1	1	0	1	3	1	0	0.40141	0.59859	0.686844	0.126984	0.14205	0.0441216	1	1	0	0.107586	0.232268	0.583604	288.548	169.863	106.849	17.0959	64.1096	4.93151	0	48.4384
1	2	1	1	1	0	1	2	2	2	3	2	2	2	1	0	2	2	1	0	0.612709	0.387291	0.387422	0	0.477795	0.134783	0	0	1	0.142257	0.359377	0.45436	198.137	139.616	51.2877	2.9589	68.3836	0	0	45.589
1	2	1	1	1	0	1	2	2	1	3	1	2	2	1	0	2	1	2	0	0.50784	0.49216	0.548804	0.119082	0.265007	0.0671059	0	1	0	0.128076	0.190869	0.655067	292.636	139.074	150	65.863	200	112.822	78.4932	92.5753
1	2	1	1	1	0	1	2	2	1	3	1	2	2	2	0	2	1	2	0	0	1	0.61565	0.241657	0	0.142693	1	1	1	0.0921924	0.241293	0.509198	140.351	39.0356	60	19.2329	250	29.8082	31.3425	21.3699
1	1	1	1	1	0	1	1	2	1	3	1	2	2	2	0	2	1	1	0	0.611723	0.388277	0.385627	0.0672351	0.499391	0.0477467	0	0	1	0.140513	0.338081	0.443207	197.523	107.715	80	73.5945	85.4795	79.7808	56.9863	112.685
1	2	1	1	1	0	1	2	1	1	3	2	2	2	1	0	2	1	1	0	0.130565	0.869435	0.578349	0.056866	0.159225	0.20556	1	1	1	0.0917628	0.309926	0.49538	264.921	122.236	80	30	60	15.5616	14.4658	21.3699
1	2	1	1	1	0	1	2	1	2	3	1	2	2	1	0	2	1	1	0	0.406024	0.593976	0.573034	0.0443957	0.318992	0.0635791	1	1	0	0.108269	0.267997	0.515974	135.342	78.3562	56.9863	45.589	71.2329	42.7397	56.9863	62.6849
1	2	1	3	1	0	1	2	1	2	3	1	1	1	1	0	2	1	1	0	0.151423	0.848577	0.687959	0.0457886	0.21368	0.0525721	1	1	0	0.105618	0.214541	0.552927	112.548	84.0548	28.4932	5.69863	128.219	0	0	14.2466
1	1	1	1	1	0	1	2	2	1	3	2	2	2	2	0	2	1	1	0	0	1	0.709125	0.0977186	0	0.193156	1	1	0	0.0983284	0.14053	0.692149	204.219	102.575	100	50.1479	150	42.7397	0	15.6712
1	2	0	1	1	0	1	2	1	1	3	2	2	1	2	0	2	1	2	0	0.0862936	0.913706	0.420615	0.138465	0.120673	0.320248	0	1	0	0.121985	0.316532	0.513559	399.726	96.4384	300	47.0411	300	96.8767	0	150
1	2	1	1	1	0	1	2	2	2	3	2	2	1	1	0	2	1	1	0	0.353607	0.646393	0.566246	0.0262391	0.244898	0.162617	0	1	0	0.137769	0.137346	0.705938	153.863	85.4795	68.3836	14.2466	68.3836	0	0	74.0822
1	2	1	1	1	0	1	2	2	2	2	1	2	1	2	0	2	1	1	0	0.39462	0.60538	0.64078	0.0942408	0.017452	0.247528	1	1	1	0.0887815	0.315475	0.508363	192.329	106.849	85.4795	0	71.2329	48.4384	199.452	102.575
1	1	1	2	1	0	1	2	1	2	2	1	1	1	2	0	2	2	2	0	0	1	0.815118	0.0819672	0	0.102914	1	1	0	0.07326	0.237248	0.51302	699.479	399.479	300	6.57534	300	0	0	85.4795
1	2	1	1	1	0	2	2	2	2	3	2	2	2	2	0	2	1	1	0	0.169607	0.830393	0.571429	0	0.346154	0.0824176	1	1	1	0.091543	0.268938	0.456918	73.3151	37.6986	35.6164	3.94521	56.9863	42.7397	0	39.3425
1	3	1	2	1	0	1	2	1	1	2	1	2	1	2	0	2	1	2	0	0	1	0.846729	0.035514	0	0.117757	1	1	0	0.0918542	0.266956	0.541476	390.479	174.863	200	18.2192	71.2329	22.7945	0	50
1	2	1	1	1	0	1	2	2	2	3	1	2	2	2	0	2	1	1	0	0.0978091	0.902191	0.465467	0.32416	0.100026	0.110347	0	1	0	0.135499	0.199468	0.623174	145.315	65.5342	56.9863	17.0959	56.9863	64.1096	0	55.5616
1	2	1	1	1	0	1	2	1	1	2	1	2	1	2	0	2	1	2	0	0	1	0.579416	0.137634	0	0.282949	1	1	0	0.0987175	0.20139	0.61032	364.192	152.74	200	26.3836	71.2329	16.2192	0	50
1	2	1	1	1	0	1	2	2	2	3	1	2	2	2	0	2	1	1	0	0	1	0.481935	0.107165	0	0.4109	1	1	0	0.101747	0.281118	0.516836	185.205	99.726	71.2329	5.69863	51.2877	68.3836	0	45.589
1	2	1	2	1	0	1	2	1	2	2	1	1	1	2	0	2	1	1	0	0	1	0.828042	0.0771605	0	0.0947972	1	1	0	0.0790523	0.20642	0.561104	171.068	99.8356	71.2329	0	71.2329	0	0	0
1	1	1	1	3	1	2	2	1	2	2	1	2	2	1	0	2	1	1	0	0	1	0.529687	0.134642	0	0.335671	1	1	1	0.0850324	0.314507	0.471793	137.973	88.1096	49.863	22.7945	71.2329	68.3836	0	0
1	2	1	1	1	1	2	2	1	1	3	2	2	2	2	0	2	1	1	0	0.0668403	0.93316	0.550164	0.0918033	0	0.358033	1	1	0	0.0920724	0.227068	0.620779	362.616	194.918	150	20.2466	200	308.548	14.2466	50
1	2	1	1	1	1	2	2	2	2	3	1	2	1	1	0	2	1	2	0	0.52199	0.47801	0.685612	0	0.203741	0.110647	1	1	0	0.113369	0.159834	0.690688	576.301	376.301	200	56.9863	200	0	0	30.0822
1	2	0	1	1	1	2	2	2	1	3	1	2	1	1	0	2	1	1	0	0.245977	0.754023	0.47377	0	0.310954	0.215276	0	1	0	0.123642	0.286365	0.527637	298.17	190.773	100	83.3699	42.7397	21.3699	0	145.178
1	1	1	1	1	1	2	2	1	2	3	2	2	2	2	0	2	1	1	0	0	1	0.829246	0.0367847	0	0.133969	1	1	0	0.0795322	0.222624	0.530432	153.863	119.671	34.1918	39.8904	56.9863	0	42.7397	14.2466
1	3	1	2	1	1	2	2	2	1	3	1	2	1	2	0	2	1	1	0	0	1	0.921481	0	0	0.0785185	1	1	0	0.0976808	0.133386	0.692086	641.786	204.307	400	22.2466	100	10.7397	0	21.1507
1	2	1	1	1	1	2	2	2	2	3	1	2	2	2	0	2	1	2	0	0	1	0.691887	0.226986	0	0.0811265	1	1	0	0.0977085	0.18772	0.593151	313.644	299.178	0	0	142.466	92.0548	0	10.1918
1	2	1	3	1	1	2	2	1	1	3	1	1	1	2	0	2	1	1	0	0.0909538	0.909046	0.707692	0	0.158974	0.133333	1	1	1	0.0628284	0.285269	0.436705	80	80	0	0	100	11.3973	149.589	71.2329
1	2	1	2	1	1	2	2	1	2	3	1	1	1	2	0	2	1	2	0	0.197006	0.802994	0.623823	0.0783934	0.209418	0.0883657	1	1	0	0.11979	0.183298	0.613982	169.425	119.562	49.863	0	75.5068	0	0	56.9863
1	2	1	1	1	1	2	1	2	1	2	1	2	2	1	0	2	1	1	0	0.207641	0.792359	0.372143	0.080207	0.326003	0.221647	1	1	0	0.107704	0.243411	0.566619	308.466	99.7534	200	115.863	300	72.2192	4.93151	56.9863
1	2	0	1	2	1	2	2	2	1	2	2	2	2	1	0	2	1	1	0	0.394509	0.605491	0.513822	0.0534856	0.346454	0.086238	0	1	0	0.12229	0.221374	0.562359	298.849	190.959	100	32.7945	100	4.27397	20	272.767
1	3	1	1	1	1	2	2	2	1	3	1	2	2	2	0	2	1	2	0	0	1	0.738311	0.076546	0	0.185143	1	1	0	0.115551	0.112375	0.747288	311.397	158.493	150	34.9315	150	100.986	0	54.274
1	2	1	1	1	0	1	2	2	1	3	1	2	2	1	0	2	1	2	0	0.493711	0.506289	0.302347	0.0801585	0.530021	0.0874733	0	1	1	0.148034	0.281046	0.485431	204.46	100.515	100	18.0274	100	150.658	0	38.3562
1	1	1	1	1	0	1	2	1	2	2	1	2	1	2	0	2	1	1	0	0	1	0.837592	0	0	0.162408	1	1	1	0.0651123	0.24947	0.48544	272.877	175.89	85.4795	7.0137	71.2329	45.3699	0	0
1	2	1	3	2	0	1	2	2	2	3	1	1	1	2	0	2	1	1	0	0.284796	0.715204	0.660013	0.112685	0.164198	0.0631037	0	1	0	0.126865	0.193532	0.619458	116.822	74.0822	35.6164	0	22.7945	0	56.9863	27.0685
1	2	1	1	2	0	1	1	2	2	3	1	2	2	1	0	2	1	1	0	0.0134615	0.986538	0.632026	0.202576	0.0588407	0.106557	1	1	0	0.118789	0.236139	0.579307	213.479	128	85.4795	122.521	85.4795	68.3836	56.9863	17.0959
1	2	1	3	1	0	1	2	2	1	2	1	1	1	2	0	2	1	2	0	0	1	0.649908	0.193768	0	0.156324	1	1	0	0.11591	0.150876	0.682621	384.507	127.932	250	29.3699	150	30.4658	0	22.0548
1	1	1	1	1	0	2	2	2	1	3	2	2	2	1	0	2	1	1	0	0.0636456	0.936354	0.654936	0.110157	0.108155	0.126753	1	1	0	0.0926806	0.226707	0.539748	211.986	111.986	100	233	28.4932	14.9041	0	56.9863
1	1	1	1	1	1	3	2	2	2	3	1	1	1	2	0	2	1	1	0	0.147358	0.852642	0.504648	0	0.3994	0.095952	1	0	1	0.0648442	0.374771	0.267737	88.3288	88.3288	0	0	51.2877	85.4795	0	52.7123
1	2	1	1	1	1	3	2	2	2	2	1	1	1	2	0	2	1	1	0	0.413136	0.586864	0.697054	0	0.0466926	0.256253	1	0	1	0.0454978	0.413162	0.324326	132.493	61.2603	56.9863	0	17.0959	106.849	56.9863	11.8356
1	2	1	1	1	1	3	2	2	1	2	1	1	1	2	1	2	1	1	0	0.569776	0.430224	0.279384	0.0871198	0.610214	0.023282	0	1	1	0.188471	0.326175	0.403731	165.825	161.989	0	15.6712	85.4795	86.9041	0	108.932
2	1	0	3	1	0	1	2	2	2	2	1	1	2	2	1	2	1	2	1	0.905872	0.0941283	0.201863	0.0559006	0.631988	0.110248	1	0	1	0.10659	0.530683	0.26162	314.247	314.247	0	37.0411	200	14.2466	0	177.534
2	2	1	1	1	0	1	1	2	2	3	1	1	1	1	0	2	1	1	0	0.793537	0.206463	0.280066	0.0480587	0.619081	0.0527936	0	0	1	0.152043	0.349094	0.461854	200.548	192.74	0.410959	5.34247	202.192	14.2466	0	108.63
2	2	0	1	1	0	1	2	2	2	3	1	1	1	1	0	2	1	3	0	0.84767	0.15233	0.212689	0.147246	0.562625	0.0774405	0	0	1	0.151816	0.444789	0.364706	450	450	0	6.57534	200	14.2466	0	218.63
2	2	0	3	1	0	1	2	2	2	3	1	1	1	2	0	2	1	2	0	0.839184	0.160816	0.198878	0.206527	0.529322	0.0652728	0	0	1	0.152459	0.443502	0.371624	300	300	0	3.28767	200	14.2466	0	213.699
2	3	0	3	1	0	1	2	2	2	3	1	1	1	2	0	2	1	3	0	0.887913	0.112087	0.178799	0	0.753193	0.0680077	1	0	1	0.103814	0.386173	0.489071	315.89	300	1.64384	17.0959	450.658	14.2466	0	178.493
2	2	0	1	1	0	1	2	2	1	3	1	2	2	1	0	2	1	3	0	0.836229	0.163771	0.249414	0	0.599659	0.150927	0	0	1	0.150073	0.384769	0.42776	470.822	467.534	3.28767	20.8219	200	14.2466	0	215.342
2	2	0	1	1	0	1	1	2	2	3	1	2	1	1	0	2	1	3	0	0.872478	0.127522	0.225286	0.136292	0.562206	0.0762161	1	0	1	0.107757	0.440302	0.419941	450	450	0	14.2466	200	21.3699	0	237.808
2	2	0	3	1	0	1	2	2	2	3	1	1	1	2	0	2	1	2	0	0.820776	0.179224	0.186246	0.0967049	0.484241	0.232808	0	0	1	0.144767	0.477286	0.329183	300	300	0	6.57534	200	14.2466	0	210.411
2	1	0	1	3	0	1	2	2	2	3	1	2	1	1	0	2	1	3	0	0.762912	0.237088	0.173215	0	0.738302	0.0884823	1	0	1	0.0983541	0.367358	0.452078	462.192	460	2.19178	9.86301	500	21.3699	0	396.438
2	1	0	3	2	0	1	2	2	2	3	1	1	2	2	0	2	1	2	0	0.730954	0.269046	0.124844	0	0.576779	0.298377	1	0	1	0.0799641	0.40783	0.429636	166.986	164.247	2.73973	28.4932	303.288	14.2466	0	170.959
2	2	1	2	3	0	3	2	2	2	2	1	1	1	1	0	2	1	3	0	0.847075	0.152925	0.137582	0.0892308	0.669451	0.103736	1	0	1	0.0943012	0.459566	0.358096	163.315	152.466	9.86301	4.38356	201.644	28.4932	0	111.562
2	2	0	2	1	0	1	2	2	2	3	1	1	1	2	1	2	1	2	1	0.717009	0.282991	0.299003	0.103501	0.433938	0.163557	0	0	1	0.126824	0.388613	0.425815	450	450	0	28.4932	200	21.3699	0	220.822
2	1	1	3	1	0	1	2	2	2	2	2	1	1	2	0	2	1	2	0	0.755556	0.244444	0.0958628	0.0512109	0.791625	0.0613017	0	0	1	0.234603	0.365179	0.275972	104.658	102.466	2.19178	4.65753	200	28.4932	0	85.6438
2	2	0	1	3	0	1	2	2	2	3	1	2	2	1	0	2	1	3	0	0.843778	0.156222	0.251343	0	0.516649	0.232009	0	0	1	0.123228	0.45695	0.366982	395.068	366.575	14.2466	25.6438	602.63	14.2466	0	333.425
2	1	0	3	3	1	2	2	2	2	3	2	1	2	1	1	2	1	2	0	0.790249	0.209751	0.294799	0.119793	0.471777	0.113631	1	0	1	0.119124	0.433863	0.399654	576.575	573.288	3.28767	22.7945	274.247	34.1918	0	311.342
2	2	0	3	1	1	2	2	2	2	3	1	1	1	2	0	2	1	3	0	0.514557	0.485443	0.233184	0.121076	0.446338	0.199402	0	1	0	0.199962	0.218972	0.546682	300	300	0	0	200	14.2466	0	120.274
2	2	0	2	3	1	2	2	2	2	2	1	1	1	2	1	2	1	3	0	0.852482	0.147518	0.239705	0	0.567916	0.192379	1	0	1	0.10373	0.489134	0.308863	332.548	321.37	3.94521	37.4795	300	200	0	164.11
2	1	0	1	1	1	2	2	2	2	3	1	1	1	1	1	2	1	3	1	0.865422	0.134578	0.274841	0.190275	0.465116	0.0697674	0	0	1	0.12833	0.435854	0.413507	450	450	0	28.4932	200	21.3699	0	218.63
2	2	0	1	1	1	2	2	2	2	3	1	1	1	1	0	2	1	3	0	0.937493	0.0625065	0.267572	0	0.632588	0.0998403	1	0	1	0.101742	0.42444	0.470253	646.027	631.781	14.2466	53.2603	400.822	68.3836	0	263.562
2	2	1	3	1	1	2	2	2	2	3	1	1	1	2	0	2	1	2	0	0.798786	0.201214	0.206921	0.0481157	0.646599	0.0983645	0	1	0	0.125761	0.299211	0.556668	239.795	232.123	0	8.21918	201.37	14.2466	0	60
2	1	1	2	2	1	2	2	2	2	3	1	1	1	1	0	2	1	3	0	0.816488	0.183512	0.344684	0	0.520368	0.134949	0	0	1	0.123228	0.375831	0.442252	339.288	335.671	3.61644	8.21918	360	22.7945	0	49.5342
2	2	1	3	1	1	2	2	2	2	3	1	1	1	2	0	2	1	2	0	0.805061	0.194939	0.259395	0.202195	0.438976	0.0994347	0	0	1	0.124647	0.445686	0.36619	300	300	0	14.2466	100	7.12329	0	112.055
2	2	1	3	1	1	2	2	2	2	3	1	1	1	2	0	2	1	2	0	0.871318	0.128682	0.27762	0.0230638	0.591116	0.1082	0	0	1	0.134647	0.422143	0.405513	314.247	314.247	0	0	100	14.2466	0	106.575
2	2	0	2	1	1	2	2	2	2	3	1	1	1	2	0	2	1	3	0	0.798217	0.201783	0.0996559	0.207617	0.568276	0.124451	0	0	1	0.147205	0.388045	0.448285	498.219	492.74	5.47945	64.1096	500	170.959	0	342.74
2	2	0	2	1	1	2	2	2	2	3	1	1	1	1	0	2	1	3	0	0.76893	0.23107	0.218099	0.219835	0.407552	0.154514	0	0	0	0.132609	0.336661	0.513229	471.37	471.37	0	3.28767	200	21.3699	0	237.808
2	2	1	1	1	1	3	2	2	2	2	1	1	2	1	0	2	1	3	0	0.919221	0.0807788	0.327823	0	0.495937	0.17624	1	0	1	0.0838756	0.4939	0.328687	302.301	300	2.30137	4.93151	300	6.57534	0	53.2603
2	2	0	2	1	1	2	1	2	2	2	1	1	1	2	1	2	1	2	1	0.775699	0.224301	0.225238	0.233901	0.504187	0.0366734	0	0	1	0.144514	0.42234	0.361806	300	300	0	14.2466	200	21.3699	0	223.562
2	2	0	2	1	0	1	2	2	2	2	1	1	1	1	0	2	1	3	0	0.930687	0.0693132	0.191176	0.109714	0.478328	0.220782	0	0	1	0.132032	0.441221	0.332149	444.164	422.795	21.3699	8.54795	380	0	0	130.575
2	2	0	1	1	1	2	2	2	2	3	1	1	2	2	0	2	1	3	0	0.847611	0.152389	0.31385	0	0.489199	0.19695	1	0	1	0.110218	0.41571	0.420844	694.685	647.671	21.3699	11.5068	380	3.28767	0	212.712
2	2	0	2	1	1	2	2	2	2	3	2	1	1	1	1	2	1	2	0	0.861321	0.138679	0.0974917	0.0766682	0.776384	0.0494558	1	0	1	0.118631	0.364566	0.490509	265.986	253.493	9.20548	25.6438	203.288	113.973	0	189.863
2	3	0	1	1	1	3	2	2	2	3	1	1	1	2	0	2	1	3	0	0.855327	0.144673	0.342112	0	0.478464	0.179424	0	0	1	0.137337	0.347319	0.4953	465.89	450	1.64384	14.9041	361.315	3.28767	0	263.671
2	2	0	3	1	1	3	1	2	2	3	1	1	1	2	0	2	1	3	0	0.671606	0.328394	0.354116	0.184019	0.314165	0.1477	0	1	0	0.133193	0.296032	0.528337	450	450	0	3.28767	200	21.3699	0	223.562
2	1	0	1	3	1	3	2	2	2	3	1	2	2	1	0	2	1	3	0	0.855481	0.144519	0.363167	0	0.570954	0.0658793	0	0	1	0.123546	0.405153	0.418174	339.068	334.247	3.94521	16.9315	343.288	64.1096	0	242.575
2	1	0	3	2	1	3	2	2	2	3	1	1	1	2	0	2	1	3	0	0.945013	0.054987	0.208262	0	0.653465	0.138272	0	0	1	0.127136	0.544628	0.318316	623.781	620.493	3.28767	9.86301	600	190	0	322.027
2	2	0	1	1	1	3	2	2	2	3	1	2	1	1	1	1	1	2	1	0.718178	0.281822	0.256771	0.206949	0.446091	0.0901891	1	1	1	0.111717	0.319186	0.509547	450	450	0	14.2466	200	42.7397	0	223.562
2	2	0	1	2	0	3	1	2	2	3	1	1	1	1	0	2	1	3	0	0.883822	0.116178	0.353006	0.0336459	0.52289	0.0904578	1	0	0	0.111426	0.353473	0.518626	308.219	303.288	1.64384	14.9041	450.986	3.28767	0	167.534
2	2	1	1	1	1	3	1	2	2	2	1	2	1	1	0	2	1	2	0	0.451895	0.548105	0.15527	0	0.532696	0.312033	0	1	1	0.138399	0.308506	0.367838	226.521	202.192	18.411	72.3288	302.192	360	0	34.8493
2	3	1	1	1	1	3	2	2	2	3	1	1	1	1	0	2	1	3	0	0.891779	0.108221	0.230333	0	0.623671	0.145996	1	0	1	0.0985391	0.508429	0.277972	784.192	775.644	5.26027	38.4658	609.205	0	0	86.1644
2	2	0	2	1	1	3	2	2	2	3	1	1	2	2	0	2	1	3	0	0.740197	0.259803	0.247959	0	0.59873	0.153311	1	0	1	0.0829336	0.409255	0.433175	1519.18	1503.29	1.64384	11.5068	453.288	3.28767	0	328.493
2	2	1	2	1	1	3	2	2	2	2	1	1	1	2	0	2	1	2	0	0.736884	0.263116	0.31225	0.108086	0.465973	0.113691	0	0	1	0.121895	0.358974	0.438295	300	300	0	0	200	14.2466	0	100
2	2	0	3	1	1	3	2	2	2	3	1	1	1	2	0	2	1	1	0	0.939857	0.0601428	0.217232	0.0140992	0.620366	0.148303	0	0	1	0.129409	0.535563	0.320404	185.616	164.247	7.12329	28.4932	458.767	3.28767	0	333.425
2	2	0	2	1	1	3	2	2	2	3	1	1	1	2	0	2	1	2	0	0.838107	0.161893	0.194578	0.0673541	0.590387	0.14768	0	0	1	0.185383	0.384224	0.412049	450	450	0	6.57534	200	4.93151	0	222.466
2	2	1	3	1	1	3	2	2	2	3	1	1	1	2	0	2	1	2	0	0.789474	0.210526	0.296804	0	0.502283	0.200913	1	0	1	0.0960993	0.456676	0.317333	128.219	128.219	0	57.1233	100	14.2466	0	64.1096
2	3	0	1	1	1	3	2	2	2	3	1	1	1	1	0	2	1	3	0	0.822549	0.177451	0.315582	0.0998521	0.434911	0.149655	0	0	0	0.122728	0.33995	0.523771	458.219	453.288	1.64384	14.5753	450.493	14.2466	0	162.055
2	2	0	2	1	1	3	2	2	2	3	1	1	1	1	0	2	1	3	0	0.777148	0.222852	0.223159	0	0.411985	0.364856	1	0	1	0.120159	0.432197	0.37829	218.904	203.288	14.2466	36.9315	301.644	300	0	231.781
2	2	0	1	2	1	3	1	2	2	3	1	2	1	1	0	2	1	2	0	0.851429	0.148571	0.264766	0	0.507807	0.227427	1	0	1	0.118666	0.460264	0.37085	402.74	381.37	7.12329	20.1644	455.26	360	0	178.493
